# Supplementary material for: The Key Glycolytic Enzyme Phosphofructokinase Is Involved in Resistance to Antiplasmodial Glycosides
Source: mBio. 2020 Dec 8;11(6):e02842-20. doi: 10.1128/mBio.02842-20 (PMC7733947; doi:10.1128/mBio.02842-20)
Supplement: TABLE S1 [file mBio.02842-20-st001.xlsx]

## Sheet: Sheet1
Supplemental Table X. All resistance mutations found in annotated Plasmodium falciparum genes found in clones resistant to PS3. The chromosome (Chr), position (Pos), reference base (Ref), alternate base (Alt), amino acid change (AA change), and the mutation calls for the sensitive parent (3D7-C3PS3) and resistant sub-clones are shown.
Chromosome	Position	Gene_Name	Gene_Descrip	Quality	Ref_Base	Alt_Base	Type	Effect	Impact	Codon_Change	Amino_Acid_Change	3D7-C3PS3	3D7-C3PS3-1	3D7-C3PS3-2	3D7-C3PS3-3
Pf3D7_09_v3	652264	PF3D7_0915400	6-phosphofructokinase+%28PFK9%29	20750.9	T	C	SNP	missense_variant	MISSENSE	Aga/Gga	p.Arg860Gly/c.2578A>G	0/0	1/1	0/0	1/1
Pf3D7_09_v3	653304	PF3D7_0915400	6-phosphofructokinase+%28PFK9%29	7955.88	A	T	SNP	missense_variant	MISSENSE	cTa/cAa	p.Leu513Gln/c.1538T>A	0/0	0/0	1/1	0/0	1/1	>90% allele frequency
Pf3D7_10_v3	154851	PF3D7_1003400	conserved+Plasmodium+protein%2C+unknown+function	1683.88	T	C	SNP	missense_variant	MISSENSE	atA/atG	p.Ile1222Met/c.3666A>G	0/0	0/0	1/1	0/0	0/1	20-90% allele frequency
Pf3D7_13_v3	436918	PF3D7_1309500	H%2FACA+ribonucleoprotein+complex+subunit+1%2C+putative+%28GAR1%29	898.88	T	A	SNP	missense_variant	MISSENSE	Aat/Tat	p.Asn130Tyr/c.388A>T	0/0	0/0	1/1	0/0	0/0	same as parent
Pf3D7_14_v3	742095	PF3D7_1417600	conserved+Plasmodium+protein%2C+unknown+function	1119.88	C	A	SNP	missense_variant	MISSENSE	aGa/aTa	p.Arg863Ile/c.2588G>T	0/0	0/0	1/1	0/0
Pf3D7_14_v3	1957128	PF3D7_1447900	multidrug+resistance+protein+2+%28heavy+metal+transport+family%29+%28MDR2%29	2859.88	A	C	SNP	stop_gained	NONSENSE	tTa/tGa	p.Leu183*/c.548T>G	0/0	1/1	0/0	0/1
Pf3D7_08_v3	1316627	PF3D7_0830800	surface-associated+interspersed+protein+8.2+%28SURFIN+8.2%29+%28SURF8.2%29	516.88	T	TAATGGAAAATGATGATGAAAATATATATAA	INDEL	disruptive_inframe_insertion		aag/aaTGATGATGAAAATATATATAAAATGGAAAAg	p.Asn1954_Glu1963dup/c.5862_5891dupTGATGATGAAAATATATATAAAATGGAAAA	0/0	0/0	1/1	0/0
Pf3D7_09_v3	891197	PF3D7_0922000	dynein+intermediate+chain+2%2C+ciliary	1386.84	A	ATATATT	INDEL	intron_variant			c.561+57_561+58insTATATT	0/0	0/0	1/1	0/0
Pf3D7_13_v3	172100	PF3D7_1303500	sodium%2Fhydrogen+exchanger%2C+Na%2B%2C+H%2B+antiporter+%28NHE%29	3129.84	TTTATTA	T	INDEL	disruptive_inframe_deletion		aataataaa/aaa	p.Asn1228_Asn1229del/c.3684_3689delTAATAA	0/0	1/1	0/0	0/1
Pf3D7_13_v3	1602849	PF3D7_1340000	secreted+ookinete+protein%2C+putative+%28PSOP7%29	907.84	CATTATT	C	INDEL	inframe_deletion		aataat/	p.Asn234_Asn235del/c.700_705delAATAAT	0/0	0/0	1/1	0/0
